# Supplementary material for: Raman flow cytometry based single‐cell species classification, viable‐cell counting and vitality test for probiotic products
Source: IMetaOmics. 2025 May 19;2(3):e70024. doi: 10.1002/imo2.70024 (PMC12805996; doi:10.1002/imo2.70024)
Supplement: Supplementary file 2 — Table S1. Commercial probiotic products used for method assessment in this study. Table S2. Comparison of viability rates for Bifidobacterium animalis subsp. lactis YL15, Lacticaseibacillus paracasei YL16, and Lacticaseibacillus paracasei YL17 using the RFC method versus the traditional methods. [file IMO2-2-e70024-s001.xlsx]

## Sheet: S1
Table S1. Commercial probiotic products used for method assessment in this study.
Number	Name cited	Manufacturer	Strains in product
1	DH4	Mengniu Dairy Co., Ltd	Bifidobacterium animalis subsp. lactis BB-12
2	DH8	Renhe Pharmacy Co., Ltd	Lactiplantibacillus plantarum RH-LP08
3	DH9	Renhe Pharmacy Co., Ltd	Lactobacillus acidophilus RH-LA09
4	Y1	Zhengzhou H&H Bioengineering Co., Ltd	Limosilactobacillus reuteri PB-LR09
5	R2	Zhengzhou H&H Bioengineering Co., Ltd	Lactiplantibacillus plantarum HH-LP56
6	L3	Zhengzhou H&H Bioengineering Co., Ltd	Lactobacillus johnsonii LBJ456
7	S4	Zhengzhou H&H Bioengineering Co., Ltd	Lactobacillus acidophilus HH-LA26
8	R5	Zhengzhou H&H Bioengineering Co., Ltd	Bifidobacterium animalis subsp. Lactis HH-BA68
9	Y6	Zhengzhou H&H Bioengineering Co., Ltd	Bifidobacterium longum subsp. Infantis HH-BI27
10	L7	Zhengzhou H&H Bioengineering Co., Ltd	Bifidobacterium bifidum HH-BB27
11	B8	Zhengzhou H&H Bioengineering Co., Ltd	Lactobacillus delbrueckii subsp. Bulgaricus HH-LB57
12	T9	Zhengzhou H&H Bioengineering Co., Ltd	Ligilactobacillus salivarius HH-LS17
13	D10	Zhengzhou H&H Bioengineering Co., Ltd	Bifidobacterium breve HH-BR26
14	DH13	Renhe Pharmacy Co., Ltd	Lacticaseibacillus rhamnosus RH-LP13
15	DH14	Renhe Pharmacy Co., Ltd	Lactobacillus crispatus RH-LC14
16	YL15	Inner Mongolia Yili Industrial Group Co., Ltd	Bifidobacterium animalis subsp. Lactis YL15
17	YL16	Inner Mongolia Yili Industrial Group Co., Ltd	Lacticaseibacillus paracaseiYL16
18	YL17	Inner Mongolia Yili Industrial Group Co., Ltd	Lacticaseibacillus paracasei YL17
19	BKE3	Inner Mongolia Yili Industrial Group Co., Ltd	Bifidobacterium animalis subsp. lactis BL-99, Lacticaseibacillus paracasei K56, Lacticaseibacillus paracasei ET-22

## Sheet: S2
Table S2. Comparison of viability rates for Bifidobacterium animalis subsp. lactis YL15, Lacticaseibacillus paracasei YL16, and Lacticaseibacillus paracasei YL17 using the RFC method versus the traditional methods.
Strains	RFC	Traditional methods	p value (t-test)
B. Animalis YL15	89.95 ± 4.02%	88.28 ± 8.46%	p =0.6135; > 0.05
L. Paracasei YL16	50.43 ± 5.82%	60.88 ± 10.20%	p=0.2929; > 0.05
L. Paracasei YL17	36.98 ± 4.73%	42.42 ± 12.58%	p=0.8179; > 0.05
